# Supplementary material for: Electrocatalytic Properties of Quasi-2D Oxides LaSrMn0.5M0.5O4 (M = Co, Ni, Cu, and Zn) for Hydrogen and Oxygen Evolution Reactions
Source: Molecules. 2024 Jun 29;29(13):3107. doi: 10.3390/molecules29133107 (PMC11243240; doi:10.3390/molecules29133107)
Supplement: Supplementary file 1 [file molecules-29-03107-s001.zip]

Archive with 1 entries (1 files):
- molecules-3017740-supplementary.pdf
